# Supplementary material for: Polyubiquitylated rice stripe virus NS3 translocates to the nucleus to promote cytosolic virus replication via miRNA-induced fibrillin 2 upregulation
Source: PLoS Pathog. 2024 Mar 20;20(3):e1012112. doi: 10.1371/journal.ppat.1012112 (PMC10984529; doi:10.1371/journal.ppat.1012112)
Supplement: S2 File — (XLSX) [file ppat.1012112.s018.xlsx]

## Sheet: Sheet1
Figure 1A
Viruliferous SBPH													Nonviruliferous SBPH
19.15	19.43	18.44	19.02	18.26	18.92	19.5	19.18	19.91	19.38	20.31	20.01		19.99	17.79	17.88	18.31	18.48	18.01	17.98	19.1	20.17	19.48
18.13	18.38	17.5	18.23	18.04	19.08	18.99	19.17	17.93	19.03	21.27	20.12		19.29	17.9	17.89	18.02	18.26	17.55	17.92	18.61	19.49	19.7
18.64	18.905	17.97	18.625	18.15	19	19.245	19.175	18.92	19.205	20.79	20.065		19.64	17.845	17.885	18.165	18.37	17.78	17.95	18.855	19.83	19.5914
20.25	18.45		19.36	19.08	19	19.33							20.76	20.63	21.06	21.4	21.76	22.59	23.16	21.89	19.87	20.96
19.74	17.67	19.32	19.37	19.27	18.9	19.66	18.56	19.01	18.08	20.68	20		20.64	20.92	20.71	20.72	21.96	22.13	21.67	21.93	22.29	20.5
	19.1	19.04		19.46	18.8	19.32	18.37	18.85	18.1	20.32	20.92		21.9	21.59	22.09	21.85	21.26	20.93	21.42	21.59	21.43	21.54
19.995	18.4067	19.18	19.365	19.27	18.9	19.4367	18.465	18.93	18.09	20.5	20.46		21.1	21.0467	21.2867	21.3233	21.66	21.8833	22.0833	21.8033	21.1967	21
1.355	-0.498333	1.21	0.74	1.12	-0.1	0.191667	-0.71	0.01	-1.115	-0.29	0.395		1.46	3.20167	3.40167	3.15833	3.29	4.10333	4.13333	2.94833	1.36667	1.4086
0	-1.85333	-0.145	-0.615	-0.235	-1.455	-1.16333	-2.065	-1.345	-2.47	-1.645	-0.96		0.105	1.84667	2.04667	1.80333	1.935	2.74833	2.77833	1.59333	0.0116667	0.0536
1	3.61334	1.10573	1.53156	1.17691	2.74157	2.23974	4.18434	2.5403	5.54044	3.12748	1.94531		0.929805	0.278034	0.242043	0.286512	0.261521	0.148823	0.14576	0.331405	0.991946	0.963529
Figure 1C
ovary							salivary glands								midgut
	YD			WD					YD			WD				YD			WD
actin	25.22	25.41	25.45	25.56	25.55	25.55		actin	27.42	24.65	27.33		27.16		actin	25.63	25.39	26.55	26.48	26.48	26.38
	25.32		25.62	25.36	25.56	25.56			27.76		27.47	27.01	26.95	27.1		25.41	25.75	26.65	26.09	26.09	25.77
			25.53						27.62	24.53	27.25	26.96	26.78	26.93		25.23	25.48	26.29	26.03	26.03	25.67
	25.28	25.48			25.69	25.8			27.56			26.75		26.98		25.52	25.47	26.39		27.8	26.86
	25.2733	25.445	25.5333	25.46	25.6	25.6367			27.59	24.59	27.35	26.9067	26.9633	27.0033		25.4475	25.5225	26.47	26.2	26.6	26.17
RING	29.38	29.84	29.08	31.02	31.03			RING		27.66	32.46		33.14	32.55	RING	30.72		31.15			32.9
	29.31		29.22	30.97		30.04			32.5	30.48						31.08	30.02	31.01	32.53	33.17	32.92
	29.07	29.89	29.11		31.01	30.07			32.03			33.12	32.7	33.17			30.24		33.41	33.98
		29.76		30.92	31.22					30.28	32.89	33.86				31.04	30.05				34.01
	29.2533	29.83	29.1367	30.97	31.0867	30.055			32.265	29.4733	32.675	33.49	32.92	32.86		30.9467	30.1033	31.08	32.97	33.575	33.2767
	3.98	4.385	3.60333	5.51	5.48667	4.41833			4.675	4.88333	5.325	6.58333	5.95667	5.85667		5.49917	4.58083	4.61	6.77	6.975	7.10667
	-1.50667	-1.10167	-1.88333	0.0233333	0	-1.06833			-1.90833	-1.7	-1.25833	0	-0.626667	-0.726667		-1.47583	-2.39417	-2.365	-0.205	0	0.131667
	2.84153	2.14602	3.68926	0.983957	1	2.09701			3.75375	3.24901	2.39219	1	1.54399	1.65481		2.78144	5.25673	5.15153	1.15269	1	0.912776
	0.193333	0.598333	-0.183333	1.72333	1.7	0.631667			-0.208333	0	0.441667	1.7	1.07333	0.973333		0.224167	-0.694167	-0.665	1.495	1.7	1.83167
	0.874583	0.660517	1.1355	0.302848	0.307786	0.64543			1.15535	1	0.736284	0.307786	0.47522	0.509328		0.856089	1.61795	1.58557	0.354781	0.307786	0.28094
UBI	20.44	21.38	20.79		22.55	20.82		UBI	24.24	22.3	24.71	25.05	25.07	24.83	UBI	22.8	22.88	23.48	24.18	25.36	25.04
	20.64	21.41	20.51	21.82	21.9				24.48		24.71	25.32	25.19	25.01		22.39	22.72	23.2	23.97
	20.24			22.14	22.05	21.05			24.15	22.12		24.47	25.01	24.92		22.39	22.3			25.45	25.41
		21.21							24.15	21.96	24.76			24.92
	20.44	21.3333	20.65	21.98	22.1667	20.935			24.255	22.1267	24.7267	24.9467	25.09	24.92		22.5267	22.6333	23.34	24.075	25.405	25.225
	-4.83333	-4.11167	-4.88333	-3.48	-3.43333	-4.70167			-3.335	-2.46333	-2.62333	-1.96	-1.87333	-2.08333		-2.92083	-2.88917	-3.13	-2.125	-1.195	-0.945
	-1.4	-0.678333	-1.45	-0.0466667	0	-1.26833			-1.375	-0.503333	-0.663333	0	0.0866667	-0.123333		-1.72583	-1.69417	-1.935	-0.93	0	0.25
	2.63902	1.60029	2.73208	1.03288	1	2.40883			2.59368	1.41748	1.58374	1	0.941696	1.08925		3.30771	3.2359	3.82378	1.90528	1	0.840896
	-0.896667	-0.175	-0.946667	0.456667	0.503333	-0.765			-0.871667	0	-0.16	0.503333	0.59	0.38		-1.2225	-1.19083	-1.43167	-0.426667	0.503333	0.753333
	1.86176	1.12896	1.92741	0.728668	0.705475	1.69937			1.82978	1	1.11729	0.705475	0.664343	0.768438		2.33351	2.28285	2.69758	1.34412	0.705475	0.593231
actin	25.87	26.29	26.16	27.15	27.43	27.15		actin	26.39	26.92	28.11	28.2	28.93	26.61	actin	28.05	24.64	23.59	27.22	27.56	27.95
	25.77	26.95	26.03	27.03	27.19	27.07			26.09	26.89	27.9	27.88	28.65	26.27			24.57	23.78	27	27.63	27.9
	25.76	26.39	25.95	26.88	27.18	26.91			26.12	26.81	27.97	28.09	28.67	26.64		27.85	24.44	23.69	27.26	27.45	28.08
	25.65	26.22	25.84	26.91	27.09	26.96			26.16	26.48	27.85	27.83	28.28	26.56		27.93	24.14	23.84		27.66	28.47
	25.7625	26.4625	25.995	26.9925	27.2225	27.0225			26.19	26.775	27.9575	28	28.6325	26.52		27.9433	24.4475	23.725	27.16	27.575	28.1
HECT	28.44	29.57	28.61	30.98	29.53			HECT				32	32.56	33.26	HECT		30.99	30.5		32.09	32.91
	28.25	30.01	28.41	30.56	29.08	28.8			30.4	30.23	32.43	32.31	32.31	33.11		34.21	31.06	30.65	34.46	32.16	32.74
	28.39	29.62	28.28	30.59	29.07	28.68			30.54	30.02	32.43		32.43			33.55	30.99	30.45	34.29	32.34	32.69
	28.51		28.55	30.25	29.15	28.67			30.79	29.72	32.37	32.13	32.37	33.1		34.28			34.71	32.33
	28.3975	29.7333	28.4625	30.595	29.2075	28.7167			30.5767	29.99	32.41	32.1467	32.4175	33.1567		34.0133	31.0133	30.5333	34.4867	32.23	32.78
	2.635	3.27083	2.4675	3.6025	1.985	1.69417			4.38667	3.215	4.4525	4.14667	3.785	6.63667		6.07	6.56583	6.80833	7.32667	4.655	4.68
	0	0.635833	-0.1675	0.9675	-0.65	-0.940833			1.75167	0.58	1.8175	1.51167	1.15	4.00167		3.435	3.295	4.34083	3.72417	2.67	2.98583
	1	0.643569	1.12311	0.511391	1.56917	1.91964			0.296959	0.668964	0.283712	0.350706	0.450625	0.0624278		0.0924617	0.101884	0.0493491	0.0756683	0.157127	0.126233
Figure 1F
dsRING							dsGFP
27.32	26.62	26.55	26.75	26.39	25.35		26.17	38.5	26.22	36.39	26.71	26.47
27.18	26.35	26.4	26.58	26.38	25.27			37.25	26.46	35.9	26.34	26.16
27.06	26.27	26.34	26.35	26.23	25.24		26.11	37.31	26.19	35.18	26.47	26.04
27.04	26.11	26.25	26.3	26.17	25.18		26.34	37.08	26.15	35.3	26.35	26.05
27.15	26.3375	26.385	26.495	26.2925	25.26		26.2067	37.535	26.255	35.6925	26.4675	26.18
0.423333	-0.0075	0.27	-0.105	-0.0575	-1.075		0.134167	12.2483	0.428333	9.69583	1.41417	1.71667
0.153333	-0.2775	0	-0.375	-0.3275	-1.345		-0.135833	11.9783	0.158333	9.42583	1.14417	1.44667
0.899171	1.21209	1	1.29684	1.25484	2.5403		1.09873	0.000247835	0.89606	0.00145392	0.452451	0.366868
Figure 1G-I	midgut							ovary							Salivary glands
	dsRING			dsGFP				dsRING			dsGFP				dsRING			dsGFP
actin	25.45	25.02	25.33	26.1	24.94	26.31	actin	23.32	23.89	23.45	25.07	25.26	25.49	actin	25.07	24.76	25.15	29.7	29.87	30.41
	25.52	25.11	25.42	26.17	24.8	26.26		23.33	23.69	23.34	25	25.63	25.74		25.11	24.62	25.03	29.42	29.83	30.17
	25.38	24.87	25.21	26.02	24.59	26.08		23.14	23.73	23.25	24.96	25.19	25.55		24.65	24.68	25	29.62	29.36	29.94
	25.45	25	25.32	26.0967	24.7767	26.2167		23.2633	23.77	23.3467	25.01	25.36	25.5933		24.9433	24.6867	25.06	29.58	29.6867	30.1733
RSV	27.02	24.42	27	30.13	30.03	30.16	RSV	24.39	23.59	24.35	27.04	27.63	27.21	RSV	24.23	24.89	24.05	25.73	26.25	26.16
	27.04	24.3	26.77	30.04	29.91	30.02		24.39	23.68	24.3	27.16	27.42	27.15		24.15	24.76	23.97	25.73	25.9	26.44
	27.03	24.48	26.9	30.17	30.07	30.31		24.39	23.83	24.36	27.13	28.08	27.26		23.77	24.54	23.79	25.36	25.61	26.05
	27.03	24.4	26.89	30.1133	30.0033	30.1633		24.39	23.7	24.3367	27.11	27.71	27.2067		24.05	24.73	23.9367	25.6067	25.92	26.2167
	-1.58	0.6	-1.57	-4.01667	-5.22667	-3.94667		-1.12667	0.07	-0.99	-2.1	-2.27667	-1.61333		-0.893333	0.0433333	-1.12333	-3.97333	-3.76667	-3.95667
	2.43667	4.61667	2.44667	0	-1.21	0.07		0.973333	2.17	1.11	0	0.486667	-0.176667		3.06333	4	2.83333	-0.0166667	0.19	0
	0.18471	0.040761	0.183434	1	2.31338	0.952638		0.509328	0.222211	0.463294	1	0.713672	1.13027		0.119631	0.0625	0.140308	1.01162	0.876606	1
Figure 3E
	Ring+MG132			dsG+MG132			dsG+DMSO
actin	20.78	21.21	21.45	20.94	21.2	20.91	21.16	21.24	21.42
	20.82	21.31	21.55	20.67	20.97	20.94	21	20.72	21.08
	21.19	21.13	21.12	20.77	21.17	20.89	21.08	20.98	21.04
	20.62	20.9	21.13	20.63	20.75	20.61	20.68	20.65	21.2
	20.8525	21.1375	21.3125	20.7525	21.0225	20.8375	20.98	20.8975	21.185
	Ring+MG132			dsG+MG132			dsG+DMSO
RSV	23.09	23.39	23.48	21.5	21.58		20.72	20.61	20.86
	23.16	23.77	23.55	21.58	21.53	21.02	20.83	20.54	20.89
	23.11	23.19	23.28	21.4	21.56	21.11	20.65	20.43	20.8
	26.34	23.36	23.65	21.54	21.52	20.57	20.73	20.75	20.87
	23.925	23.4275	23.49	21.505	21.5475	20.9	20.7325	20.5825	20.855
	3.0725	2.29	2.1775	0.7525	0.525	0.0625	-0.2475	-0.315	-0.33
	3.32	2.5375	2.425	1	0.7725	0.31	0	-0.0675	-0.0825
	0.100134	0.172241	0.18621	0.5	0.585402	0.806642	1	1.0479	1.05885
Figure 4L
ecd				30.23	28.59			ecd				33.23
	31.6	30.77	30.09	30.25	28.73	30.73			31.6	30.77	30.09	32.25	33.59
	31.79	30.97	30.02	30.58	28.25	30.78			31.79	30.97	30.02	32.58	34.25	33.73
	31.08	30.92	29.89	30.65	28.13	30.73			31.08	30.92	29.89	33.65	33.26	34.28
	31.49	30.8867	30	30.4275	28.425	30.7467			31.49	30.8867	30	32.9275	33.425	34.005
RING	N/A	N/A	N/A	33.64	33.64	34.13		CP	24.31	23.53	31.26	23.26	23.41	23.87
	39.75	39.81	39.41	33.09	33.09	34.43			23.96	23.36	31.4	23.15	23.09	23.6
	N/A	38.93	39.55	33.91	33.91	34.45			24.06	23.46	31.39	23.32	23.11	23.95
	39.9	38.69	N/A	33.29	33.29	34.19			23.72	23.49	31	23.23	22.71	23.87
	39.825	39.1433	39.48	33.4825	33.4825	34.3			24.0125	23.46	31.2625	23.24	23.08	23.8225
	8.335	8.25667	9.48	0.555	0.0575	0.295			-7.4775	-7.42667	1.2625	-9.6875	-10.345	-10.1825
	0	-0.0783333	1.145	-7.78	-8.2775	-8.04			0	0.0508333	8.74	-2.21	-2.8675	-2.705
	1	1.0558	0.45219	219.793	310.296	263.197			1	0.965379	0.00233883	4.62675	7.29799	6.52058
Figure 5A
	12.5h	13h	13.5h	14h	14.5h	15h	15.5h	16h	16.5h	17h	17.5h	18h	18.5h	19h	19.5h	20h	20.5h	21h	21.5h	22h	22.5h	23h	23.5h	24h
	1	1.07952	1.10849	1.18148	1.34694	1.4127	2.06574	1.72119	2.2436	3.23119	2.69109	3.05318	3.26133	3.52821	3.58057	3.20152	2.78486	4.12565	4.18208	3.85026	3.94003	4.17166	4.24893	4.47201
	1	0.938911	1.05217	1.53582	1.60222	1.59046	1.69141	2.24661	2.35273	2.69736	3.06414	3.37811	3.6466	3.65041	3.81128	3.78208	4.03417	4.01301	4.2053	4.7354	4.50651	4.47234	4.49291	4.57697
	1	1.05751	1.1786	1.3369	1.3654	2.26803	2.03681	2.93256	2.70535	2.8281	2.70317	2.46227	3.04626	2.50132	3.01732	2.82258	3.78511	4.36603	4.81197	5.14066	4.38502	4.14626	4.53648	4.55846
	6442.52	7154.86	6929.73	7611.68	8677.68	9101.37	13308.5	11088.8	14454.4	20817	17337.4	19670.2	21011.2	22730.6	23067.9	20625.8	17941.5	25827.9	26943.1	24805.4	25383.7	26876	27373.8	28811
	1	1.11057	1.07562	1.18148	1.34694	1.4127	2.06574	1.72119	2.2436	3.23119	2.69109	3.05318	3.26133	3.52821	3.58057	3.20152	2.78486	4.00898	4.18208	3.85026	3.94003	4.17166	4.24893	4.47201
	958.901	1014.05	1130.16	1281.96	1309.29	2174.82	1953.1	2812.04	2594.16	2711.87	2592.07	2361.07	2921.07	2398.51	2893.32	2706.57	3629.55	3803.03	4614.2	4929.38	4204.8	3975.85	4350.04	4371.11
	1	1.05751	1.1786	1.3369	1.3654	2.26803	2.03681	2.93256	2.70535	2.8281	2.70317	2.46227	3.04626	2.50132	3.01732	2.82258	3.78511	3.96603	4.81197	5.14066	4.38502	4.14626	4.53648	4.55846
	1775.44	1766.98	1968.06	2726.75	2844.64	2823.76	3002.99	3988.73	4177.13	4789	5440.19	5997.64	6474.32	6481.09	6766.7	6714.86	7162.43	7324.85	7466.26	8407.41	8001.03	7940.37	7976.89	8126.14
	1	0.995235	1.10849	1.53582	1.60222	1.59046	1.69141	2.24661	2.35273	2.69736	3.06414	3.37811	3.6466	3.65041	3.81128	3.78208	4.03417	4.12565	4.2053	4.7354	4.50651	4.47234	4.49291	4.57697
Figure 5M
4218	4501	4433	4201
4107.6	4518.8	4433.4	4260.2
16582.7	17496.9	16789.8	16097.7
16179	17027.4	16315.5	16191.3
16380.9	17262.2	16552.7	16144.5
1	1.0538	1.01049	0.985572		1	1.0538	1.01049	0.985572
1	1.05244	1.00844	1.00076		1	1.05244	1.00844	1.00076
1	1.05513	1.01249	0.970753		1	1.05513	1.01249	0.970753
1	1	1			16179	19027.4	19315.5	16191.3
1.0538	1.05244	1.05513			1	1.17606	1.19386	1.00076
1.01049	1.00844	1.01249
0.985572	1.00076	0.970753
Figure 6B
	WD18s	WD18s	WD18s	DD18s	DD18s	DD18s									DD18s	25.52	25.54	28.42	28.27	27.98	28.64	28.24
	18.6	18.38		18.69		19.01										25.07	25.54	28.16	28.04	27.36	28.29	28.21
		18.19	17.59	18.37	17.7	19.08										25.295	25.54	28.29	28.155	27.67	28.465	28.225
	18.46	18.29	17.64		17.57	18.9
	18.53	18.2867	17.615	18.53	17.635	18.9967
															WD99	WD99	WD99	WD99	DD99	DD99	DD99	DD99
	WD315-5p	WD315-5p	WD315-5p	DD315-5p	DD315-5p	DD315-5p		WD8-5p	WD8-5p	WD8-5p	DD8-5p	DD8-5p	DD8-5p
	27.89	27.69	26.9	27.53	26.46	27.54		21.19	20.35	19.64	19.49		20.08		25.11	23.84	26.12	25.9	23.77	24.61	23.47	24.3
	28.19	27.69	27	26.8	26.74	27.62		21.27	20.26	19.57		18.74	20.09		24.44	23.84	25.04	25.87	23.71	24.21	23.5	24
	27.64	27.67	26.9	26.91	26.82	27.51		21.35	20.24	19.64	19.49	18.74			24.775	23.84	25.58	25.9	23.74	24.41	23.485	24.15
	27.9067	27.6833	26.9333	27.08	26.6733	27.5567		21.27	20.2833	19.6167	19.49	18.74	20.085		6.245	5.55333	7.965	6.64	5.21	6.775	5.265	5.985
	9.37667	9.39667	9.31833	8.55	9.03833	8.56		2.74	1.99667	2.00167	0.96	1.105	1.08833		0	-0.691667	1.72	0.395	-1.035	0.53	-0.98	-0.26
	-0.02	0	-0.0783333	-0.846667	-0.358333	-0.836667		0	-0.743333	-0.738333	-1.78	-1.635	-1.65167		1	1.61515	0.303549	0.760489	2.04911	0.692555	1.97247	1.19748
	1.01396	1	1.0558	1.79834	1.28194	1.78592		1	1.67404	1.66825	3.43426	3.10588	3.14196
	WD276a-5p	WD276a-5p	WD276a-5p	DD36276a-5p	DD36276a-5p	DD36276a-5p		WD117	WD117	WD117	DD117	DD117	DD117		WD75	WD75	WD75	WD75	DD75	DD75	DD75	DD75
	24.73	25.1	23.68	22.97	21.93			25.72	25.02	25.03	25.3	24.78	25.53
				22.84		23.49			24.85	24.62	25.16	24.61	25.55		30.93	31.77	30.52	32.64	32.79	30.75	31.85	32.13
	24.89	25.06	23.75		21.92	23.54		25.58	24.7	24.39	25.07	24.74	25.54		30.67	31.92	30.47	31.65	32.04	30.93	31.8	32.89
	24.81	25.08	23.715	22.905	21.925	23.515		25.65	24.8567	24.68	25.1767	24.71	25.54		30.8	31.845	30.495	32.145	32.415	30.84	31.8	32.51
	6.28	6.79333	6.1	4.375	4.29	4.51833		7.12	6.57	7.065	6.64667	7.075	6.54333		12.27	13.5583	12.88	12.885	13.885	13.205	13.58	14.345
	0	0.513333	-0.18	-1.905	-1.99	-1.76167		0	-0.55	-0.055	-0.473333	-0.045	-0.576667		-0.61	0.678333	0	0.005	1.005	0.325	0.7	1.465
	1	0.700602	1.13288	3.74509	3.97237	3.3909		1	1.46409	1.03886	1.38831	1.03168	1.4914		1.52626	0.624887	1	0.99654	0.49827	0.798298	0.615572	0.362236
	WD110	WD110	WD110	DD110	DD110	DD110		WD177	WD177	WD177	DD177	DD177	DD177		WD80	WD80	WD80	WD80	DD80	DD80	DD80	DD80
						32.83
	32.64	32.37	31.02	32.26	31.67	32.6		28.95	28	27.49	28.59	28	29.38		29.4	29.44	30.62	30.19	30.67	28.85	30.62	30.95
	32.38	32.03	31	32.07	31.94			27.96	28.3	27.7	28.96	28.03	29.36		30.24	28.75	30.03	30.31	30.11	28.92	30.26	30.18
	32.51	32.2	31.01	32.165	31.805	32.715		28.455	28.15	27.595	28.775	28.015	29.37		29.82	29.095	30.325	30.25	30.39	28.885	30.44	30.565
	13.98	13.9133	13.395	13.635	14.17	13.7183		9.925	9.86333	9.98	10.245	10.38	10.3733		11.29	10.8083	12.71	10.99	11.86	11.25	12.22	12.4
	0	-0.0666667	-0.585	-0.345	0.19	-0.261667		0	-0.0616667	0.055	0.32	0.455	0.448333		0	-0.481667	1.42	-0.3	0.57	-0.04	0.93	1.11
	1	1.04729	1.50004	1.27015	0.876606	1.19886		1	1.04367	0.962594	0.80107	0.72951	0.732889		1	1.39636	0.373712	1.23114	0.673617	1.02811	0.524858	0.463294
	WD147	WD147	WD147	DD147	DD147	DD147		WD122	WD122	WD122	DD122	DD122	DD122		WD75	WD75	WD75	WD75	DD75	DD75	DD75	DD75
	28.88	28.24	27.81	28.46	27.47	28.59		29.77	29.05	28.79	29.26	29.06	29.92			31.77	30.52	32.64	32.79	30.75	31.8
	28.88	28.1	27.79			28.63		29.58	29.05	28.33	29.11	28.49	29.72		30.93	31.92	30.47	31.65	32.04	30.93		32.13
	28.76		27.52	28.1	27.46	28.66		29.52	29.16	28.63	29.24	28.49	30.2		30.67							32.89
	28.84	28.17	27.7067	28.28	27.465	28.6267		29.6233	29.0867	28.5833	29.2033	28.68	29.9467		30.8	31.845	30.495	32.145	32.415	30.84	31.8	32.51
	10.31	9.88333	10.0917	9.75	9.83	9.63		11.0933	10.8	10.9683	10.6733	11.045	10.95		12.27	13.5583	12.88	12.885	13.885	13.205	13.58	14.345
	0.218333	-0.208333	0	-0.341667	-0.261667	-0.461667		0.293333	0	0.168333	-0.126667	0.245	0.15		-0.61	0.678333	0	0.005	1.005	0.325	0.7	1.465
	0.859558	1.15535	1	1.26722	1.19886	1.37713		0.816014	1	0.88987	1.09177	0.843816	0.90125		1.52626	0.624887	1	0.99654	0.49827	0.798298	0.615572	0.362236
	WD36	WD36	WD36	DD36	DD36	DD36		WD92	WD92	WD92	DD 92	DD 92	DD 92
	29.28		28.86		27.99				29.86	30.18	28.79	28.07	29.37
	29.41	29.25	28.47	28.3	27.66	28.93		29.53	30.16	30.16	28.85	28.04	29.53
		29.36	28.74	28.04	27.72	28.66		29.56	30.05	29.47	28.68	28.08	29.25
	29.345	29.305	28.69	28.17	27.79	28.795		29.545	30.0233	29.9367	28.7733	28.0633	29.3833
	10.815	11.0183	11.075	9.64	10.155	9.79833		11.015	11.7367	12.3217	10.2433	10.4283	10.3867
	0	0.203333	0.26	-1.175	-0.66	-1.01667		-1.30667	-0.585	0	-2.07833	-1.89333	-1.935
	1	0.868541	0.835088	2.25793	1.58008	2.02324		2.47369	1.50004	1	4.22319	3.71493	3.82378
	WD18s	WD18s	WD18s	WD18s	DD18s	DD18s	DD18s	DD18s
	18.6	18.38		19.4	18.69		17.98	17.64
		18.19	17.59	19.12	18.37	17.7	18.46	18.69
	18.46	18.29	17.64			17.57
	18.53	18.2867	17.615	19.26	18.53	17.635	18.22	18.165
	WD186	WD186	WD186	WD186	DD186	DD186	DD186	DD186
	29.54	30.15	29.6	32.21		29.18	30.48
		30.29	29.4		30.33	29.05		29.68
		30.57		32.48	30			29.51
	29.54	30.3367	29.5	32.345	30.165	29.115	30.48	29.595
	11.01	12.05	11.885	13.085	11.635	11.48	12.26	11.43
	0	1.04	0.875	2.075	0.625	0.47	1.25	0.42
	1	0.486327	0.545254	0.237336	0.64842	0.721965	0.420448	0.747425
Figure6C
	DD							WD							19.95	21.01	20.75	20.74	20.15	21.2		20.14	20.12	19.67	19.55	19.6	19.8
actin-DD	20.49	18.56	18.28	18.46	19.12	18.63		19.2	18.29	18.18	18.92	17.65	18.45		19.59	20.82	20.52	20.81	20.19	21.31		20.02	20.2	19.62	19.47	19.57	19.82	20.21
actin-DD	20.49	17.81	17.15	18.17	18.76	18.43		19.29	18.26	18.12	18.22	17.27	N/A		19.88	21.04	20.72	20.7	20.07	21.3		20.02	20.19	19.71	19.56	19.69		20.48
	20.49	18.185	17.715	18.315	18.94	18.53		19.245	18.275	18.15	18.57	17.46	18.45		19.8067	20.9567	20.6633	20.75	20.1367	21.27		20.06	20.17	19.6667	19.5267	19.62	19.81	20.345
															DD8-5p	DD8-5p	DD8-5p	DD8-5p	DD8-5p	DD8-5p		WD8-5p	DD8-5p	DD8-5p	DD8-5p	DD8-5p		DD8-5p
pri-92-DD	28.2	26.35	25.17	25.82		26.4		24.65	24.27	24.24	24.18	23.88	23.92		33.67	35.62	33.67	34.32	32.77	34.75		34.4		33.1	33.37			34.84
pri-92-DD	28.12		25.86	25.16	28.11	26.28		25.14	24.63	24.23	24.55	23.85	23.49		33.25	35.13	35.21	34.1	33.94	35.04		34.74	33.36		33.51	33.47		34.69
pri-92-DD	27.55	25.6	25.98	25.6	28.07	26.5		25.32	24.05	24.28	24.05	23.89	24.04		33.12	34.27	35.26	34.53	33.48	34.65		34.66	32.97	33.06		33.5		34.1
	27.9567	25.975	25.67	25.5267	28.09	26.3933		25.0367	24.3167	24.25	24.26	23.8733	23.8167		33.3467	35.0067	34.7133	34.3167	33.3967	34.8133		34.6	33.165	33.08	33.44	33.485		34.5433
	7.46667	7.79	7.955	7.21167	9.15	7.86333		5.79167	6.04167	6.1	5.69	6.41333	5.36667		13.54	14.05	14.05	13.5667	13.26	13.5433		14.54	12.995	13.4133	13.9133	13.865		14.1983
	1.425	1.74833	1.91333	1.17	3.10833	1.82167		-0.25	0	0.0583333	-0.351667	0.371667	-0.675		-0.325	0.185	0.185	-0.298333	-0.605	-0.321667		0.675	-0.87	-0.451667	0.0483333	0		0.333333
	0.372419	0.297645	0.265478	0.444421	0.115957	0.282894		1.18921	1	0.960373	1.27603	0.772889	1.5966		1.25266	0.879649	0.879649	1.22972	1.52098	1.24977		0.626332	1.82766	1.36762	0.967053	1		0.793701
																DD
pri-36-DD	33.74	35.03	34.35	35.37	34.92	34.9		35.32	35.26	34.79	35.23	34.93	34.98			20.22	19.95	21.01	20.75	20.74	20.15	21.2		20.14	20.12	19.67	19.55	19.6	19.8		20.21
pri-36-DD	34.44	34.17	34.55	35.02	34.69	34.96		35.49	35.57	35.52	35.17	35.55	35.19			20.43	19.59	20.82	20.52	20.81	20.19	21.31		20.02	20.2	19.62	19.47	19.57	19.82	20.21	19.55
pri-36-DD		33.83	34.94	34.91	34.1	33.29		34.92	34.88	34.38	34.79	35.4	34.84			20.57	19.88	21.04	20.72	20.7	20.07	21.3		20.02	20.19	19.71	19.56	19.69		20.48	19.49
	34.09	34.3433	34.6133	35.1	34.57	34.3833		35.2433	35.2367	34.8967	35.0633	35.2933	35.0033			20.4067	19.8067	20.9567	20.6633	20.75	20.1367	21.27		20.06	20.17	19.6667	19.5267	19.62	19.81	20.345	19.75
	13.6	16.1583	16.8983	16.785	15.63	15.8533		15.9983	16.9617	16.7467	16.4933	17.8333	16.5533
	-2.39833	0.16	0.9	0.786667	-0.368333	-0.145		0	0.963333	0.748333	0.495	1.835	0.555			DD79	DD79	DD79	DD79	DD79	DD79	DD79		WD79	WD79	WD79	WD79	WD79	WD79	WD79	WD79
	5.27194	0.895025	0.535887	0.579682	1.29086	1.10573		1	0.512871	0.595291	0.709562	0.280292	0.680657					39.85	39.86	39.57	39.45	39.7				38.46	38.47
Figure 6D																39.77	38.48	39.46	39.97	39.01	39.12	N/A		39.73	39.74	38.12	39.09	39.16		39.69	38.6
	IgG			NS3						ns3		IgG				39.97	38.99	39.06	39.63	39.47	39.44	39.81			39.19	38.62	38.16	39.52	39.21	39.48	38.46
input actin	21.49	21.51		26.39	26.65	25.63			24.98	25.73	25.89	20.64	23.8			39.87	38.735	39.4567	39.82	39.35	39.3367	39.755		39.73	39.465	38.4	38.5733	39.34	39.21	39.585	38.53
input actin	21.05	21.05	25.48	26.13	26.16	25.11			25.03	25.62	25.66	20.31	23.72	22.48		19.4633	18.9283	18.5	19.1567	18.6	19.2	18.485		19.67	19.295	18.7333	19.0467	19.72	19.4	19.24	18.78
input actin	21.28	21.16		26.45	26.58	25.15			24.99	26.27	26.08	20.7	23.74			0.0633333	-0.471667	-0.9	-0.243333	-0.8	-0.2	-0.915		0.27	-0.105	-0.666667	-0.353333	0.32	0	-0.16	-0.62
input actin	20.74	21.13	25.63	26.26	26.11	25.54			25.15	25.66	26.14	20.73	23.51	22.63		0.95705	1.38671	1.86607	1.18372	1.7411	1.1487	1.88557		0.82932	1.07549	1.5874	1.27751	0.80107	1	1.11729	1.53688
	21.14	21.2125	25.555	26.3075	26.375	25.3575			25.0375	25.82	25.9425	20.595	23.6925	22.555
pri-92	29.41	29.13	32.64	31.1	31.1	29.87		pri-36	35.14		36.16	35.53	38.12	36.78
	28.56	28.96	31.94	30.29	30.91	29.67			34.87	34.88	35.3		37.99	35.97
	29.15	29.06	32.42	30.82	31.21	30.01			34.65	33.87		35.21	38.32	36.78
	29.08	29.14	31.27	31.18	30.48	29.54				35.36	35.78	35.39	38.19
	29.05	29.0725	32.0675	30.8475	30.925	29.7725			34.8867	34.7033	35.7467	35.3767	38.155	36.51
	7.91	7.86	6.5125	4.54	4.55	4.415			9.84917	8.88333	9.80417	14.7817	14.4625	13.955
	0	-0.05	-1.3975	-3.37	-3.36	-3.495			-4.9325	-5.89833	-4.9775	0	-0.319167	-0.826667
	1	1.03526	2.63445	10.3388	10.2674	11.2746			30.5373	59.6452	31.5048	1	1.24761	1.77358
Figure 6H
dsgfp 18s	dsgfp 18s	dsgfp 18s	dsring 18s\	dsring 18s\	dsring 18s\				dsgfp18S	dsgfp18S	dsgfp18S	dsring18S	dsring18S	dsring18S
18.65	20.59	19.52	19.14		18.29				18.73	18.03	19.07	19.52	21.74	19.16
18.7	20.43	19.35	19.14	19.17	17.68				18.73	18.07	19.01	19.68	21.44	18.59
18.675	20.51	19.435	19.14	19.17	17.985				18.72	17.79	19.13	19.87	21.49	18.54
dsgfp92	dsgfp92	dsgfp92	dsring92	dsring92	dsring92				18.7267	17.9633	19.07	19.69	21.5567	18.7633
27.47	29.7		29.52	29.94	29.74				dsgfp36	dsgfp36	dsgfp36	dsring36	dsring36	dsring36
27.48	29.69	28.95	29.27	30.06	29.6				27.52	27.41	28.06	27.89	30.55	27.84
27.48	29.69	28.95	29.395	30	29.67				27.62	27.66	28.35	28.27	30.69	27.77
8.805	9.18	9.515	10.255	10.83	11.685				28.06	27.4	28.39	28.04	30.73	28.06
-0.375	0	0.335	1.075	1.65	2.505				27.7333	27.49	28.2667	28.0667	30.6567	27.89
1.29684	1	0.792784	0.474671	0.31864	0.176165				9.00667	9.52667	9.19667	8.37667	9.1	9.12667
									0	0.52	0.19	-0.63	0.0933333	0.12
									1	0.697372	0.876606	1.54756	0.937354	0.920188
dsgfp79	dsgfp79	dsgfp79	dsring79	dsring79	dsring79
25.69	28.62	27.16	26.01	26.79	25.97				dsgfp276a	dsgfp276a	dsgfp276a	dsring276a	dsring276a	dsring276a
25.99	28.42	27.22	25.92	26.62	25.99					22.71	23.2	23.37	25.24	22.8
25.84	28.52	27.19	25.965	26.705	25.98				21.9	22.47	22.88	23.03	25.17	22.25
7.165	8.01	7.755	6.825	7.535	7.995				21.98	22.28	22.97	23.15	24.9	22.21
0	0.845	0.59	-0.34	0.37	0.83				21.94	22.4867	23.0167	23.1833	25.1033	22.42
1	0.556711	0.664343	1.26576	0.773782	0.562529				3.21333	4.52333	3.94667	3.49333	3.54667	3.65667
									0	1.31	0.733333	0.28	0.333333	0.443333
dsgfp8-5p	dsgfp8-5p	dsgfp8-5p	dsring8-5p	dsring8-5p	dsring8-5p				1	0.403321	0.601513	0.823591	0.793701	0.735433
18.18	20.11			18.45	16.87
18.1	20.09	19.03	18.85	18.31	16.81
18.54	19.77	19.22	18.76		17.09
18.2733	19.99	19.125	18.805	18.38	16.9233
-0.401667	-0.52	-0.31	-0.335	-0.79	-1.06167
0	-0.118333	0.0916667	0.0666667	-0.388333	-0.66
1	1.08548	0.938438	0.954842	1.30888	1.58008
																									actin n2	actin n2	actin n2	actin i4	actin i4	actin i4	actin n4	actin n4	actin n4	actin i6			actin n6
Figure 7B	actin m2			actin n2			actin m4						m6 actin			actin n6						23.04	21.52	22.19	23.64	24.44	24.64	23.16	23.43	22.89	23.95	24.69	23.61	24.96	24.31	24.42	25.04	25.52	25.91
	24.62	24.5	25.21	25.35	25.29	26.68	25.42	24.77	25.94	25.62	26	25.88	26.14	28.06	28.02	27.48	26.24	26.15				22.97	21.27	22.59	23.53	24.63	24.63	23.14	23.27	22.87	23.8	24.6	23.62	24.4	24.48	24.46	25.26	25.06	25.4
	24.64	24.73	25.16	25.53	25.65	26.15	25.45	24.7	26.25	25.65	26.24	26.17	26.24	28.39	28.65	27.68	26.26	26.1				22.87	21.44	22.12	23.63	24.68	24.64	23.26	23.49	22.95	23.64	24.03	23.85	24.93	24.51	24.5	25.16	25.38	24.96
	24.74	24.85	25.24	25.8	25.62	26.51	25.48	24.8	26.1	25.7	26.22	26.28	26.08	28.14	28.74	27.52	26.12	26.2				22.96	21.41	22.3	23.6	24.5833	24.6367	23.1867	23.3967	22.9033	23.7967	24.44	23.6933	24.7633	24.4333	24.46	25.1533	25.32	25.4233
	24.6667	24.6933	25.2033	25.56	25.52	26.4467	25.45	24.7567	26.0967	25.6567	26.1533	26.11	26.1533	28.1967	28.47	27.56	26.2067	26.15
	cp m2			cp n2	cp n2	cp n2				29.09	30.32	30.09	m6 cp			cp n6
	30.11	32.11	31.14	30.17	29.68	30.33	30.6	30.13	31.37	28.86	30.71	30.05	30.94	33.32	32.74	31.59	29.79	29.87
	30.19	32.15	31.3	29.95	29.54	30.117	30.58	30.15	31.88	28.97	30.53	30.19	30.96	32.72	33.74	31.22	30.11	29.98				cp i2	cp i2	cp i2	cp n2	cp n2	cp n2	cp i4	cp i4	cp i4				cp i6			cp n6
	30.25	32.18	31.85	29.92	29.54	30.43	30.57	30.11	31.22	30.14	30.08	30.08	31.05	32.46	32.58	31.47	30.57	30.16				30.83	30.78	30.74	30.27	30.94	30.93	30.52	30.82	30.42	30.79	30.36	29.86	31.77	31.73	31.12	31.39	31.78	31.4
	30.1833	32.1467	31.43	30.0133	29.5867	30.2923	30.5833	30.13	31.49	29.3233	30.44	30.1025	30.9833	32.8333	33.02	31.4267	30.1567	30.0033				31.04	30.77	30.43	30.35	30.97	30.62	30.97	30.8	30.94	30.32	30.71	29.79	32	31.66	31.7	31.21	31.37	31.44
	5.51667	7.45333	6.22667	4.45333	4.06667	3.84567	5.13333	5.37333	5.39333	3.66667	4.28667	3.9925	4.83	4.63667	4.55	3.86667	3.95	3.85333				30.34	31.06	31.1	30.22	30.91		31.03	30.89	30.56	30.79	30.11	29.79	31.34	31.3	31.21	31.37	31.56	31.87
	0.88	2.81667	1.59	-0.183333	-0.57	-0.791	0.496667	0.736667	0.756667	-0.97	-0.35	-0.644167	0.193333	0	-0.0866667	-0.77	-0.686667	-0.783333				30.7367	30.87	30.7567	30.28	30.94	30.7749	30.84	30.8367	30.64	30.6333	30.3924	29.9836	31.7033	31.5633	31.3433	31.3233	31.57	31.57
	0.543367	0.141938	0.332171	1.1355	1.48452	1.73027	0.708742	0.600124	0.591862	1.95884	1.27456	1.56284	0.874583	1	1.06191	1.70527	1.60956	1.7211				7.77667	9.46	8.45667	6.68	6.35667	6.31333	7.65333	7.44	7.73667	6.58112	5.95242	6.29024	6.94	7.13	6.88333	6.17	6.25	6.14667
																						0.836667	2.52	1.51667	-0.973333	-0.583333	-0.8018	0.713333	0.5	0.796667	-0.358884	-0.987579	-0.649762	0	0.19	-0.0566667	-0.77	-0.69	-0.793333
Figure 7D
	nc													mimic
actin	22.77	21.8	22.66	23.11	23.62	22.76	22.66	23.23	32.02	21.51	21.66	22.34		21.43	21.24	23.84	23.32	23.95	22.96	24.09	24	23.21	24.01	23.92	24.02
	21.96	21.38	22.15	22.3	23.58	23	22.3	22.93	20.26	21.09	21.38	22.22		21	20.96	23.65	22.89	23.41	23.11	23.81	23.62	22.49	23.75	23.69	23.69
	22.45	21.58	22.45	22.91	23.93	22.83	22.66	23.58	20.42	21.53	21.86	22.62		21.35	21.24	23.91	23.26	23.68	23.49	24.21	23.88	23.03	24.21	24.11	24.17
	22.3933	21.5867	22.42	22.7733	23.71	22.8633	22.54	23.2467	24.2333	21.3767	21.6333	22.3933		21.26	21.1467	23.8	23.1567	23.68	23.1867	24.0367	23.8333	22.91	23.99	23.9067	23.96
FBN2	27.85	27.97	28.04	28.32	28.01	28.08	28.2	27.96	27.33	27.22	28.32	27.65		29.31	30.25	30.95	30.71	32.36	31.19	30.71	30.94	30.41	30.91	31.17	30.9
	28.06	28.41	27.6	28.1	28.19	28.25	28.19	28.23	27.46	27.22	28.37	28.21		29.58	31.05	31.36	31.1	31.32	31.13	31.12	30.63	30.5	30.71	31.1	31.76
	27.98	28.09	28.04	28.04	27.9	27.81	28	28.17	27.32	27.22	28.36	27.86		29.08	30.19	30.86	31.12	31.44	30.78	31.2	30.66	30.19	30.4	31.51	31.1
	27.9633	28.1567	27.8933	28.1533	28.0333	28.0467	28.13	28.12	27.37	27.22	28.35	27.9067		29.3233	30.4967	31.0567	30.9767	31.7067	31.0333	31.01	30.7433	30.3667	30.6733	31.26	31.2533
	5.57	6.57	5.47333	5.38	4.32333	5.18333	5.59	4.87333	3.13667	5.84333	6.71667	5.51333		8.06333	9.35	7.25667	7.82	8.02667	7.84667	6.97333	6.91	7.45667	6.68333	7.35333	7.29333
	0	1	-0.0966667	-0.19	-1.24667	-0.386667	0.02	-0.696667	-2.43333	0.273333	1.14667	-0.0566667		2.49333	3.78	1.68667	2.25	2.45667	2.27667	1.40333	1.34	1.88667	1.11333	1.78333	1.72333
	1	0.5	1.0693	1.14076	2.37293	1.30737	0.986233	1.62076	5.4014	0.827406	0.451668	1.04006		0.177595	0.0727958	0.310644	0.210224	0.182167	0.206374	0.378055	0.395021	0.270431	0.462225	0.290511	0.302848
Figure 7F
	2d dsGFP			2d dsRING				4d dsGFP			4d dsRING				6d dsGFP			6d dsRING				8d dsGFP			8d dsRING
	23.12	23.11	25.07	21.71	24.31	24.19		23.14	23.21	23.18	24.47	23.62	24.7		23.62	24.11	24.03	21.28	22.6	20.83		27.66	24.05	22.14	23	23.68	23.98
	22.51	23.45		21.56	24.1	23.5		22.8	22.59	23.09	24.31	23.7	24.69		23.58	24.04	24.03	21.23	22.55	20.82		27.59	24.04	22.22	23.02	23.55	23.77
	22.95	23.08	25.1	21.97	24.25	24.19		23.21	23.41	23.7	24.2	23.66	24.7		23.05	23.02	23.52	21.03	22.36	20.63		27.7	24.13	22.21	23.15	23.5	23.79
	22.86	23.2133	25.085	21.7467	24.22	23.96		23.05	23.07	23.3233	24.3267	23.66	24.6967		23.4167	23.4167	23.4167	23.4167	23.4167	23.4167		27.65	24.0733	22.19	23.0567	23.5767	23.8467
	29.66	30.35	31.92	29.91	32.14	31.72		31.19	30.88	30.83	32.06	32.28	33.09		31.49	31.29	31.19	30.77	31.5	29.88		34.78	30.66	29.36	32.41	32.26	32.05
	29.66	30.02	32.4	29.25	31.44	31.62		30.22	30.25	29.88	32.04	32.24	33.11		31.07	31.26	31.18	30.21	31.52	30.06		34.77	30.89	29.14	32.13	32.06	31.77
	30.08	30.24	32.19	29.95	31.68	31.59		30.62	30.87	30.38	32.79	32.23	33.1		31.07	31.25	31.55	30.1	31.33	29.63		35.09	31.09	29.12	32.19	32	31.6
	29.8	30.2033	32.17	29.7033	31.7533	31.6433		30.6767	30.6667	30.3633	32.2967	32.25	33.1		31.21	31.2667	31.3067	30.36	31.45	29.8567		34.88	30.88	29.2067	32.2433	32.1067	31.8067
	6.94	6.99	7.085	7.95667	7.53333	7.68333		7.62667	7.59667	7.04	7.97	8.59	8.40333		7.79333	7.54333	7.44667	9.18	8.94667	9.09667		7.23	6.80667	7.01667	9.18667	8.53	7.96
	0	0.05	0.145	1.01667	0.593333	0.743333		0	-0.03	-0.586667	0.343333	0.963333	0.776667		0	-0.25	-0.346667	1.38667	1.15333	1.30333		0	-0.423333	-0.213333	1.95667	1.3	0.73
	1	0.965936	0.904379	0.494257	0.66281	0.597358		1	1.02101	1.50177	0.788218	0.512871	0.583714		1	1.18921	1.27162	0.382447	0.449585	0.405189		1	1.34102	1.15936	0.257623	0.406126	0.602904
Figure 7G		gfp			fibrillin					dsgfp			dsfribilin
	actin	23.6	24.13	25.25	24.26	26.23	24.47		actin	24.59		26.21			25.3
		23.71	24.07	25.38	24.18	26.36	24.29			24.57	24.77	26.17	24.81	26.8	25.15
			24.05	25.02	24.15	26.23	24.41			24.89	24.93	25.93	24.96	26.84	25.24
		23.63	23.93		24.1	25.99	24.24			24.48	24.91	25.61	24.6	26.69	25.13
		23.6467	24.045	25.2167	24.1725	26.2025	24.3525			24.6325	24.87	25.98	24.79	26.7767	25.205
		21.66	21.7		22.31	24.45	24.03		cp	17.37	17.22	19.11	18.1	21.74	18.14
		22.72	21.66	22.06	22.17	24.27	23.84			17.45	17.22	19.15	18.19	21.72	17.99
	rdrp		21.33	22.04	22.15	24.2	24.04			17.25	17.23	18.73	18.22	21.63	18.08
		22.5	21.48	22.01	22.15	24.46	23.95			17.3567	17.2233	18.9967	18.15	21.7125	18.07
		22.2933	21.5425	22.0367	22.195	24.345	23.965			-7.27583	-7.64667	-6.98333	-6.64	-5.06417	-7.135
		-1.35333	-2.5025	-3.18	-1.9775	-1.8575	-0.3875			0	-0.370833	0.2925	0.635833	2.21167	0.140833
		-0.238333	-1.3875	-2.065	-0.8625	-0.7425	0.7275			1	1.2931	0.816486	0.643569	0.215885	0.906995
		1.17963	2.61625	4.18434	1.81819	1.67307	0.60395
	fibrillin	29.13	28.71	30.06	30.73		30.86		NS3	23.68	23.4	24.52	24.09	26.76	24.19
		29.35	29.43	30.14	30.72	32.11	31.14			23.37	23.28	24.29	24.41	26.89	24.65
		29.56	29.49	29.52	30.36	32.36	30.82			23.35	23.36	24.49		26.8	24.14
		28.8325	29.21	29.9067	30.72	32.1967	30.97			23.5175	23.405	24.46	24.2733	26.8167	24.3267
		5.18583	5.165	4.69	6.5475	5.99417	6.6175			-1.115	-1.465	-1.52	-0.516667	0.04	-0.878333
		0	-0.0208333	-0.495833	1.36167	0.808333	1.43167			0	-0.35	-0.405	0.598333	1.155	0.236667
		1	1.01455	1.41014	0.389132	0.571041	0.370702			1	1.27456	1.32409	0.660517	0.449066	0.848704
	2d						4d						6d						8d
	dsGFP			dsRING			dsGFP			dsRING			dsGFP			dsRING			dsGFP			dsRING
	23.12	23.11	25.07	21.71	24.31	24.19	23.14	23.21	23.18	24.47	23.62	24.7	23.62	24.11	24.03	21.28	22.6	20.83	27.66	24.05	22.14	23	23.68	23.98
	22.51	23.45		21.56	24.1	23.5	22.8	22.59	23.09	24.31	23.7	24.69	23.58	24.04	24.03	21.23	22.55	20.82	27.59	24.04	22.22	23.02	23.55	23.77
	22.95	23.08	25.1	21.97	24.25	24.19	23.21	23.41	23.7	24.2	23.66	24.7	23.05	23.02	23.52	21.03	22.36	20.63	27.7	24.13	22.21	23.15	23.5	23.79
	22.86	23.2133	25.085	21.7467	24.22	23.96	23.05	23.07	23.3233	24.3267	23.66	24.6967	23.4167	23.7233	23.86	21.18	22.5033	20.76	27.65	24.0733	22.19	23.0567	23.5767	23.8467
	29.66	30.35	31.92	29.91	32.14	31.72	31.19	30.88	30.83	32.06	32.28	33.09	31.49	31.29	31.19	30.77	31.5	29.88	34.78	30.66	29.36	32.41	32.26	32.05
	29.66	30.02	32.4	29.25	31.44	31.62	30.22	30.25	29.88	32.04	32.24	33.11	31.07	31.26	31.18	30.21	31.52	30.06	34.77	30.89	29.14	32.13	32.06	31.77
	30.08	30.24	32.19	29.95	31.68	31.59	30.62	30.87	30.38	32.79	32.23	33.1	31.07	31.25	31.55	30.1	31.33	29.63	35.09	31.09	29.12	32.19	32	31.6
	29.8	30.2033	32.17	29.7033	31.7533	31.6433	30.6767	30.6667	30.3633	32.2967	32.25	33.1	31.21	31.2667	31.3067	30.36	31.45	29.8567	34.88	30.88	29.2067	32.2433	32.1067	31.8067
	6.94	6.99	7.085	7.95667	7.53333	7.68333	7.62667	7.59667	7.04	7.97	8.59	8.40333	7.79333	7.54333	7.44667	9.18	8.94667	9.09667	7.23	6.80667	7.01667	9.18667	8.53	7.96
	0	0.05	0.145	1.01667	0.593333	0.743333	0	-0.03	-0.586667	0.343333	0.963333	0.776667	0	-0.25	-0.346667	1.38667	1.15333	1.30333	0	-0.423333	-0.213333	1.95667	1.3	0.73
	1	0.965936	0.904379	0.494257	0.66281	0.597358	1	1.02101	1.50177	0.788218	0.512871	0.583714	1	1.18921	1.27162	0.382447	0.449585	0.405189	1	1.34102	1.15936	0.257623	0.406126	0.602904
Figure S7		dsGFP	dsRing	dsIPO5
		1	0.414027	0.666817
		1	0.489782	0.54911
		1	0.69309	0.740187
	average	1	0.5323	0.652038
Figure S8	2 d mimic rdrp			actin n2				4 d mimic rdrp			4d nc rdrp				6 d mimic rdrp			6d nc rdrp
	25.5	25.21	25.84	26.35	25.29	26.68		25.42	25.77	25.94	26.42	26	25.88		26.8	28.06	28.02	27.24	27.15	26.88
	25.73	25.16	26.14	26.53	25.5	27.15		25.45	25.7	26.25	27.18	26.24	26.17		27.24	28.39	28.65	27.26	27.1	26.9
	25.85	25.24	26.26	26.8	25.62	27.51		25.48	25.8	26.1	26.96	26.22	26.28		27.08	28.14	28.74	27.12	27.2	26.91
	25.6933	25.2033	26.08	26.56	25.47	27.1133		25.45	25.7567	26.0967	26.8533	26.1533	26.11		27.04	28.1967	28.47	27.2067	27.15	26.8967
				n2							n4				m6
	31.56	31.93	32.93	34.52	32.92	34.34		32.09	32.14	32.21	34.01	34.36	35.12		33.39	34.14	34.01	34.68	33.57	33.15
	31.66	31.6	32.6	38.62	34.91	34.05		32.06	32.04	32.54	34.11	33.62	35.45		33.65	34.51	35.43	34.18	33.14	33.53
	32.46	31.92	32.92	35.59	35.05	34.19		32.16	32.11	32.37	34.25	34.74	35.27		33.66	34.06	34.65	34.43	33.59	33.76
	31.8933	31.8167	32.8167	36.2433	34.2933	34.1933		32.1033	32.0967	32.3733	34.1233	34.24	35.28		33.5667	34.2367	34.6967	34.43	33.4333	33.48
	6.2	6.61333	6.73667	9.68333	8.82333	7.08		6.65333	6.34	6.27667	7.27	8.08667	9.17		6.52667	6.04	6.22667	7.22333	6.28333	6.58333
	-0.536667	-0.123333	0	2.94667	2.08667	0.343333		-0.0833333	-0.396667	-0.46	0.533333	1.35	2.43333		-0.21	-0.696667	-0.51	0.486667	-0.453333	-0.153333
	1.45062	1.08925	1	0.129707	0.235424	0.788218		1.05946	1.31646	1.37554	0.690956	0.392292	0.185137		1.15669	1.62076	1.42405	0.713672	1.3692	1.11214
	2 d inhibitor rdrp			actin n2				4 d inhibitor rdrp			4d nc rdrp				6 d inhibitor rdrp			6d nc rdrp
	21.8	21.58	21.36	23.06	21.45	21.65		21.88	21.25	21.97	21.3	21.22	22.25		21.8	21.83	22.34	21.71	21.38	21.18
	21.7	21.65	21.61	22.89	21.56	21.7		21.78	21.23	21.98	21.14	21.92	22.38		21.88	21.74	22.45	21.6	21.02	21.15
	22.07	21.89	21.75	23.03	21.77	21.66		22.04	21.32	21.96	21.28	21.9	22.02		21.85	21.95	22.38	21.63		21.1
	21.8567	21.7067	21.5733	22.9933	21.5933	21.67		21.9	21.2667	21.97	21.24	21.68	22.2167		21.8433	21.84	22.39	21.6467	21.2	21.1433
	2i			2n				4i			4n							6n
	24.06	24.6	24.63	23.48	23.16	22.89		24.15	24.43	24.31	22.69	22.95	23.22			23.25	23.6	22.83	22.8	22.62
		24.58	24.55	23.48	23.46	22.89		24.15	24.1	24.17	22.89	22.95	23.69		23.76	23.2		22.92	22.73	22.52
	24.15	24.68	24.7	23.71	23.49	22.76		23.94	24.12	24.3	22.96	23.19	23.71		23.95		23.22	22.92	22.86	22.5
	24.105	24.62	24.6267	23.5567	23.37	22.8467		24.08	24.2167	24.26	22.8467	23.03	23.54		23.855	23.225	23.41	22.89	22.7967	22.5467
	2.24833	2.91333	3.05333	0.563333	1.77667	1.17667		2.18	2.95	2.29	1.60667	1.35	1.32333		2.01167	1.385	1.02	1.24333	1.59667	1.40333
	0.863333	1.52833	1.66833	-0.821667	0.391667	-0.208333		0.795	1.565	0.905	0.221667	-0.035	-0.0616667		0.626667	0	-0.365	-0.141667	0.211667	0.0183333
	0.549681	0.346678	0.314617	1.76745	0.762249	1.15535		0.576343	0.337978	0.534033	0.857574	1.02456	1.04367		0.647671	1	1.28788	1.10318	0.863539	0.987373
